# Supplementary material for: Insights into the phylogeny and chloroplast genome evolution of Eriocaulon (Eriocaulaceae)
Source: BMC Plant Biol. 2023 Jan 14;23:32. doi: 10.1186/s12870-023-04034-z (PMC9840334; doi:10.1186/s12870-023-04034-z)
Supplement: Supplementary file 5 — Additional file 5: Table S1. Sampling information for the Eriocaulon samples in this study. [file 12870_2023_4034_MOESM5_ESM.xlsx]

## Sheet: Sheet1
Table S1. Sampling information for the Eriocaulon samples in this study.
Section	Species	Voucher	Accession number in GenBank		Locality
Apoda	Eriocaulon alpestre 01		OK539714	GenBank
Apoda	Eriocaulon alpestre 02	00001763	ON960597	this study	Tokyo, Japan
Apoda	Eriocaulon alpestre 03	ENC850880	ON960598	this study	Wuxi County, Chongqing, China
Heterochiton	Eriocaulon australe 01		OK539715	GenBank
Heterochiton	Eriocaulon australe 02	GX-049	ON960596	this study	Shimen Forest Park, Nanning, Guangxi
Heterochiton	Eriocaulon australe 03	GXNN-002	ON960617	this study	Shimen Forest Park, Nanning, Guangxi
Simplices	Eriocaulon brownianum		OK539716	GenBank
Apoda	Eriocaulon buergerianum 01		OK539720	GenBank
Apoda	Eriocaulon buergerianum 02	GZ-006	ON960602	this study	Zilinshan Forest Park, Dushan County, Qiannan, Guizhou
Apoda	Eriocaulon buergerianum 03	GX-064	ON960613	this study	Luocheng, Guangxi
Leucantherae	Eriocaulon cinereum 01		OK539717	GenBank
Leucantherae	Eriocaulon cinereum 02	YN-016	ON960611	this study	Jiangcheng, Pu'er, Yunnan
Nasmythia	Eriocaulon decemflorum 01	ZJ-010	ON960610	this study	Lin'an, Zhejiang
Nasmythia	Eriocaulon decemflorum 02	ZJ-005	ON960614	this study	Lin'an, Zhejiang
Apoda	Eriocaulon faberi 01	ZJ-007	ON960604	this study	Lin'an, Zhejiang
Apoda	Eriocaulon faberi 02	ZJ-008	ON960615	this study	Lin'an, Zhejiang
	Eriocaulon fistulosum	ENC850881	ON960599	this study	Queensland, Australia
Anisopetalae	Eriocaulon henryanum 01		MN967019	GenBank
Anisopetalae	Eriocaulon henryanum 02		OK539718	GenBank
Apoda	Eriocaulon miquelianum	ZJ-004	ON960606	this study	Qingliangfeng,Hangzhou, Zhejiang
Simplices	Eriocaulon nantoense	00001816	ON960608	this study	Anxi, Quanzhou, Fujian
Simplices	Eriocaulon nepalense 01		MN540449	GenBank
Simplices	Eriocaulon nepalense 02	YN-068	ON960605	this study	Pinzhongluo Town, Gongshan, Yunnan
Simplices	Eriocaulon oryzetorum	00001840	ON960609	this study	Anxi, Quanzhou, Fujian
Simplices	Eriocaulon schochianum		OK539719	GenBank
Simplices	Eriocaulon sp. 01	YN-001	ON960601	this study	Lincang, Yunnan
Leucantherae	Eriocaulon sp. 02	LL-01	ON960612	this study	Longling, Yunnan
Leucantherae	Eriocaulon tokinense 01	GX-072	ON960607	this study	Fangcheng, Guangxi
Leucantherae	Eriocaulon tokinense 02	GXSS-001	ON960616	this study	Shangsi, Fangchenggang, Guangxi
Disepala	Eriocaulon truncatum 01	GX-074	ON960600	this study	Yulin, Guangxi
Disepala	Eriocaulon truncatum 02	GD-001	ON960603	this study	Huadu District, Guangzhou, Guangdong
