# Supplementary material for: Insights into the phylogeny and chloroplast genome evolution of Eriocaulon (Eriocaulaceae)
Source: BMC Plant Biol. 2023 Jan 14;23:32. doi: 10.1186/s12870-023-04034-z (PMC9840334; doi:10.1186/s12870-023-04034-z)
Supplement: Supplementary file 6 — Additional file 6: Table S2. The dN, dS, and ω values of 79 protein-coding genes. [file 12870_2023_4034_MOESM6_ESM.xlsx]

## Sheet: Sheet1
Table S2. The dN, dS, and ω values of 79 protein-coding genes.
Gene	dS	dN	dN/dS
accD	0.06	0.02	0.333333
atpA	0.067	0.008	0.119403
atpB	0.059	0.007	0.118644
atpE	0.035	0.017	0.485714
atpF	0.05	0.014	0.28
atpH	0.044	0	0
atpI	0.053	0.006	0.113208
ccsA	0.081	0.016	0.197531
cemA	0.055	0.01	0.181818
clpP	0.037	0.009	0.243243
infA	0.05	0.004	0.08
matK	0.068	0.031	0.455882
ndhA	0.058	0.012	0.206897
ndhB	0.015	0.001	0.0666667
ndhC	0.059	0.008	0.135593
ndhD	0.08	0.011	0.1375
ndhE	0.054	0.005	0.0925926
ndhF	0.073	0.023	0.315068
ndhG	0.068	0.014	0.205882
ndhH	0.075	0.008	0.106667
ndhI	0.053	0.01	0.188679
ndhJ	0.058	0.008	0.137931
ndhK	0.063	0.01	0.15873
petA	0.052	0.006	0.115385
petB	0.059	0.001	0.0169492
petD	0.059	0.002	0.0338983
petG	0.03	0	0
petL	0.097	0.02	0.206186
petN	0.022	0	0
psaA	0.045	0.002	0.0444444
psaB	0.051	0.001	0.0196078
psaC	0.073	0.002	0.0273973
psaI	0.017	0.004	0.235294
psaJ	0.052	0.006	0.115385
psbA	0.03	0.001	0.0333333
psbB	0.048	0.004	0.0833333
psbC	0.044	0.003	0.0681818
psbD	0.042	0.001	0.0238095
psbE	0.048	0.001	0.0208333
psbF	0.043	0	0
psbH	0.087	0.017	0.195402
psbI	0.058	0	0
psbJ	0.004	0.001	0.25
psbK	0.063	0.004	0.0634921
psbL	0.026	0.006	0.230769
psbM	0	0	0
psbN	0.009	0.002	0.222222
psbT	0.079	0.001	0.0126582
psbZ	0.041	0.012	0.292683
rbcL	0.042	0.005	0.119048
rpl14	0.048	0.005	0.104167
rpl16	0.076	0.01	0.131579
rpl2	0.012	0.003	0.25
rpl20	0.062	0.005	0.0806452
rpl22	0.05	0.013	0.26
rpl23	0.017	0.004	0.235294
rpl32	0.089	0.018	0.202247
rpl33	0.03	0.009	0.3
rpl36	0.04	0	0
rpoA	0.05	0.021	0.42
rpoB	0.057	0.007	0.122807
rpoC1	0.053	0.007	0.132075
rpoC2	0.076	0.019	0.25
rps11	0.059	0.007	0.118644
rps12	0.034	0.005	0.147059
rps14	0.043	0.005	0.116279
rps15	0.105	0.019	0.180952
rps16	0.064	0.02	0.3125
rps18	0.032	0.003	0.09375
rps19	0.025	0.002	0.08
rps2	0.064	0.01	0.15625
rps3	0.056	0.015	0.267857
rps4	0.062	0.008	0.129032
rps7	0.01	0.001	0.1
rps8	0.047	0.012	0.255319
ycf1	0.068	0.046	0.676471
ycf2	0.014	0.01	0.714286
ycf3	0.035	0.004	0.114286
ycf4	0.055	0.018	0.327273
