# Supplementary material for: Insights into the phylogeny and chloroplast genome evolution of Eriocaulon (Eriocaulaceae)
Source: BMC Plant Biol. 2023 Jan 14;23:32. doi: 10.1186/s12870-023-04034-z (PMC9840334; doi:10.1186/s12870-023-04034-z)
Supplement: Supplementary file 7 — Additional file 7: Table S3. The GenBank information of the chloroplast genes used in inferring the Eriocaulon phylogeny. [file 12870_2023_4034_MOESM7_ESM.xlsx]

## Sheet: Sheet1
Table S3. The GenBank information of the chloroplast genes used in inferring the Eriocaulon phylogeny.
Names in Figure 6	rbcL	rpoB	matK	rpoC1	trnL-trnF
E. achiton	-	-	-	-	KX229813
E. afzelianum	LC485810	-	-	-	-
E. alpestre 01	OK539714	OK539714	OK539714	OK539714	OK539714
E. alpestre 02	ON960597	ON960597	ON960597	ON960597	ON960597
E. alpestre 03	ON960598	ON960598	ON960598	ON960598	ON960598
E. anshiense	-	-	-	-	MT164499
E. apetalum	-	-	-	-	MT164500
E. aquaticum 01	MK924684	-	-	-	-
E. aquaticum 02	MK924517	-	-	-	-
E. aquatile	-	-	-	-	EF394057
E. asteroides	LC485811	-	-	-	-
E. australe 01	OK539715	OK539715	OK539715	OK539715	OK539715
E. australe 02	ON960596	ON960596	ON960596	ON960596	ON960596
E. australe 03	ON960617	ON960617	ON960617	ON960617	ON960617
E. baramaticum	-	-	-	-	MT164501
E. bongense	LC485817	-	LC485683	-	-
E. breviscapum 01	LC485818	-	LC485684	-	-
E. breviscapum 02	-	LC486735	-	LC484930	-
E. breviscapum 03	LC485820	LC485685	-	-	-
E. brownianum	OK539716	OK539716	OK539716	OK539716	OK539716
E. buergerianum 01	OK539720	OK539720	OK539720	OK539720	OK539720
E. buergerianum 02	ON960602	ON960602	ON960602	ON960602	ON960602
E. buergerianum 03	ON960613	ON960613	ON960613	ON960613	ON960613
E. carsonii 01	LC485820	-	LC485685	-	-
E. carsonii 02	LC485821	LC485330	LC485686	LC484931	-
E. carsonii 03	LC485822	LC485331	LC485687	-	-
E. cheemenianum	-	-	-	-	MT164502
E. cherrapunjianum	-	-	-	-	MH370281
E. cinereum 01	OK539717	OK539717	OK539717	OK539717	OK539717
E. cinereum 02	ON960611	ON960611	ON960611	ON960611	ON960611
E. collettii	-	-	-	-	MT164504
E. compressum 01	KY627569	-	-	-	-
E. compressum 02	KY627570	-	-	-	-
E. compressum 03	KY627585	-	-	-	-
E. conicum	-	-	-	-	MH370282
E. cookei	-	-	-	-	MH370283
E. cristatum	-	-	-	-	MH370284
E. cuspidatum 01	-	LC485559	-	LC484934	-
E. cuspidatum 02	-	LC485560	-	-	-
E. decangulare 01	KJ773485	-	KJ772761	-	-
E. decangulare 02	-	-	-	-	EF394008
E. decemflorum 01	ON960610	ON960610	ON960610	ON960610	ON960610
E. decemflorum 02	ON960614	ON960614	ON960614	ON960614	ON960614
E. deightonii	MK465465	MK465451	MK465489	-	-
E. dregei	LC485836	LC485562	LC485697	-	-
E. duthiei	-	-	-	-	MT164506
E. echinulatum 01	LC485838	LC485564	LC485699	-	-
E. echinulatum 02	LC485839	LC485564	LC485700	LC484935	-
E. echinulatum 03	LC485837	LC485563	LC485698	-	-
E. elenorae	-	-	-	-	MT164507
E. epedunculatum	-	-	-	-	MK879923
E. eurypeplon	-	-	-	-	KX229815
E. faberi 01	ON960604	ON960604	ON960604	ON960604	ON960604
E. faberi 02	ON960615	ON960615	ON960615	ON960615	ON960615
E. fistulosum	ON960599	ON960599	ON960599	ON960599	ON960599
E. fluviatile 01	LC485841	LC485567	LC485702	-	-
E. fluviatile 02	LC485840	LC485566	LC485701	LC484936	-
E. fluviatile 03	LC485844	LC485568	LC485706	-	-
E. fysonii	-	-	-	-	KX229816
E. gopalakrishnanum	-	-	-	-	MT164508
E. hamiltonianum 01	LC485846	LC485570	LC485707	-	-
E. hamiltonianum 02	LC485845	LC485569	LC485705	-	-
E. hamiltonianum 03	LC485848	LC485572	LC485708	-	-
E. heleocharioides 01	-	-	LC485709	-	-
E. heleocharioides 02	-	LC485573	LC485710	-	-
E. heleocharioides 03	LC485849	-	LC485711	-	-
E. henryanum 01	MN967019	MN967019	MN967019	MN967019	MN967019
E. henryanum 02	OK539718	OK539718	OK539718	OK539718	OK539718
E. idukkianum	-	-	-	-	MT164510
E. infirmum 01	LC485850	LC485576	LC485712	-	-
E. infirmum 02	LC485851	LC485577	LC485713	-	-
E. inyangense	LC485852	LC485578	-	-	-
E. karaavalense 01	-	-	-	-	MH370292
E. karaavalense 02	-	-	-	-	MH370293
E. koernickianum 01	-	-	-	-	EF394055
E. koernickianum 02	MF405849	-	-	-	-
E. kolhapurense	-	-	-	-	MH370285
E. koynense	-	-	-	-	MT164511
E. kradungense 01	LC486056	LC485640	LC485786	-	-
E. kradungense 02	LC486055	LC485639	LC485785	-	-
E. lanatum 01	LC485853	-	-	-	-
E. lanatum 02	LC485854	LC485579	-	-	-
E. lanceolatum	-	-	-	-	KX229817
E. laniceps	LC485855	LC485580	-	-	-
E. lanigerum 01	LC485857	LC485581	LC485714	-	-
E. lanigerum 02	LC485859	LC485583	-	-	-
E. lanigerum 03	LC485858	LC485582	LC485715	-	-
E. laosense	LC485860	-	LC485716	-	-
E. latifolium 01	LC485861	LC485584	LC485717	-	-
E. latifolium 02	LC485862	LC485585	LC485718	-	-
E. latifolium 03	MK465466	MK465452	MK465490	-	-
E. leucomelas	-	-	-	-	MT164512
E. lineare	KY627590	-	-	-	-
E. longicuspe	-	-	-	-	MT164513
E. madayiparense	-	-	-	-	MT164514
E. maharashtrense	-	-	-	-	MT164515
E. margaretae	-	-	-	-	MT164516
E. microcephalum 01	LC485871	-	LC485722	-	-
E. microcephalum 02	LC485865	LC485587	LC485720	-	-
E. microcephalum 03	LC485867	-	LC485721	-	-
E. minutum	-	-	-	-	MT164517
E. miquelianum	ON960606	ON960606	ON960606	ON960606	ON960606
E. mitophylum	-	-	-	-	MT164518
E. nantoense 01	NC66099	NC66099	NC66099	NC66099	NC66099
E. nantoense 02	ON960608	ON960608	ON960608	ON960608	ON960608
E. nautiliformoides 01	LC485876	LC485591	LC485725	-	-
E. nautiliformoides 02	LC485877	LC485592	LC485726	-	-
E. nautiliformoides 03	LC485878	LC485593	LC485727	-	-
E. neglectum	-	-	-	-	EF394056
E. nepalense	ON960605	ON960605	ON960605	ON960605	ON960605
E. nigrobracteatum	KX397789	-	-	-	-
E. odoratum 01	LC485884	-	-	-	-
E. odoratum 02	LC485885	LC485596	LC485731	-	-
E. odoratum 03	LC485887	LC485597	LC485733	-	-
E. oryzetorum	ON960609	ON960609	ON960609	ON960609	ON960609
E. palghatense	-	-	-	-	KX229818
E. parkeri	MG227560	-	-	-	-
E. parnellii	LC485889	-	LC485734	-	-
E. parvicephalum	-	-	-	-	KX229819
E. parviflorum	-	-	-	-	KX229820
E. parvum 01	LC485892	-	-	-	-
E. parvum 02	LC485891	-	LC485735	-	-
E. pectinatum	-	-	-	-	MT164519
E. petraeum 01	MK465467	-	MK465491	-	-
E. petraeum 02	LC485893	LC485598	LC485736	LC484939	-
E. petraeum 03	LC485894	LC485599	LC485737	-	-
E. phuphanoides 01	LC485897	LC485600	LC485740	LC484940	-
E. phuphanoides 02	LC485896	-	LC485739	-	-
E. phuphanoides 03	LC485898	LC485601	LC485741	-	-
E. plumale 01	MK465469	MK465455	MK465493	MK465440	-
E. plumale 02	LC485907	LC485606	LC485748	LC484946	-
E. plumale 03	LC485903	LC485604	LC485745	LC484943	-
E. plumale 04	LC485899	LC485602	LC485742	LC484941	-
E. plumale 05	LC485900	LC485603	LC485743	LC484942	-
E. plumale subsp plumale	MK465470	MK465456	MK465494	MK465441	-
E. pulchellum 01	LC485910	LC485608	LC485751	-	-
E. pulchellum 02	LC485909	LC485607	LC485750	-	-
E. pulchellum 03	MK465468	MK465454	MK465492	-	-
E. pykarense	-	-	-	-	MT164520
E. quinquangulare	-	-	-	-	KX229821
E. rajendrababui	-	-	-	-	MT164521
E. reductum	-	-	-	-	MT164522
E. remotum	LC485911	-	-	-	-
E. rhodae	-	-	-	-	MK879918
E. richardianum	-	-	-	-	KX229822
E. ritchieanum	-	-	-	-	MH370287
E. robustobrownianum	-	-	-	-	KX229823
E. rufum 01	LC485912	-	-	-	-
E. rufum 02	LC485913	LC485658	-	-	-
E. scariosum 01	LC485914	LC485609	LC485752	-	-
E. scariosum 02	LC485915	LC485610	LC485753	-	-
E. scariosum 03	LC485917	-	LC485754	-	-
E. schimperi	-	LC485611	LC485755	LC484947	-
E. schochianum	OK539719	OK539719	OK539719	OK539719	OK539719
E. sedgwickii	-	-	-	-	KX229824
E. sellowianum	-	-	-	-	EF394058
E. sessile	LC485923	-	-	-	-
E. setaceum 01	LC485924	LC485615	LC485760	-	-
E. setaceum 02	LC485883	-	LC485730	-	-
E. sexangulare 01	LC485929	LC485619	LC485764	LC484951	-
E. sexangulare 02	LC485932	LC485622	LC485767	LC484954	-
E. sexangulare 03	LC485931	LC485621	LC485766	LC484953	-
E. sharmae	-	-	-	-	MK879920
E. siamense 01	LC485933	LC485623	LC485768	-	-
E. siamense 02	LC485935	-	LC485769	-	-
E. siamense 03	LC485934	-	-	-	-
E. sivarajanii	-	-	-	-	MH370288
E. sp	ON960601	ON960601	ON960601	ON960601	ON960601
E. sp	ON960612	ON960612	ON960612	ON960612	ON960612
E. stellulatum	-	-	-	-	MK879921
E. talbotii	-	-	-	-	MH370289
E. taquetii	LC486063	LC485643	LC485791	-	-
E. teusczii	LC486064	-	LC485792	-	-
E. thailandicum 01	LC486067	-	-	-	-
E. thailandicum 02	LC486068	LC485644	LC485793	-	-
E. thailandicum 03	LC485880	-	-	-	-
E. tingilomum 01	LC486070	LC485645	LC485794	LC484958	-
E. tingilomum 02	LC486069	-	-	-	-
E. tonkinense 01	ON960607	ON960607	ON960607	ON960607	ON960607
E. tonkinense 02	ON960616	ON960616	ON960616	ON960616	ON960616
E. truncatum 01	ON960600	ON960600	ON960600	ON960600	ON960600
E. truncatum 02	ON960603	ON960603	ON960603	ON960603	ON960603
E. tuberiferum	-	-	-	-	MH370291
E. ubonense 01	LC486082	LC485654	LC485806	-	-
E. ubonense 02	LC486081	LC485653	LC485805	-	-
E. ubonense 03	LC486080	LC485652	LC485804	-	-
E. ulaei	-	-	-	-	EF394059
E. varium	LC486084	-	LC485807	-	-
E. vasudevanii	-	-	-	-	MH734353
E. xeranthemum	LC486085	LC485656	LC485808	-	-
E. zollingerianum	LC486086	LC485657	LC485809	-	-
Mesanthemum glabrum	LC461635	LC461643	-	LC461649	-
Mesanthemum prescottianum	LC461631	LC161640	-	LC461646	-
Mesanthemum radicans	LC464633	LC464642	LC464621	LC464648	-
Paepalanthus alpinus	OK539738	OK539738	OK539738	OK539738	OK539738
Syngonanthus angolensis	LC464623	LC464636	LC464615	LC461644	-
